# Supplementary material for: Adaptation strategies of giant viruses to low-temperature marine ecosystems
Source: ISME J. 2024 Aug 23;18(1):wrae162. doi: 10.1093/ismejo/wrae162 (PMC11512752; doi:10.1093/ismejo/wrae162)
Supplement: TableS1_aug_wrae162 [file tables1_aug_wrae162.xlsx]

## Sheet: Metadata
Location	Sample	Depth (m)	Temperature	Latitude (S)	Longitude (W)
			(°C)
Patagonia	1_5m	5	10.43	-48.52	-74.47
Patagonia	11_5m	5	10.17	-49.97	-75.15
Patagonia	11_25m	25	9.53	-49.97	-75.15
Patagonia	3_5m	5	9.71	-49.25	-74.38
Patagonia	6_8m	8	8.98	-49.6	-74.27
Patagonia	7_13m	13	9.30	-49.75	-74.3
Patagonia	8_7m	7	9.03	-49.92	-74.27
Patagonia	38_5m	5	7.06	-50.2	-74.17
Patagonia	38_25m	25	3.88	-50.2	-74.17
Patagonia	44_5m	5	7.54	-51.22	-75.47
Patagonia	54_5m	5	6.48	-51.81	-72.82
Patagonia	59_9m	9	6.87	-52.15	-73.35
Patagonia	60_5m	5	6.13	-53.57	-70.6
Patagonia	60_24m	24	6.14	-53.57	-70.6
Patagonia	71_5m	5	4.93	-50.83	-73.92
Patagonia	oce4_36m	36	7.47	-52.55	-75.27
Patagonia	oce4_5m	5	7.51	-52.55	-75.27
Antarctica	Y1_5m	5	1.57	-64.87	-63.55
Antarctica	Y1_10m	10	1.55	-64.87	-63.55
Antarctica	Y3_5m	5	1.61	-64.87	-63.55
Antarctica	Y3_10m	10	1.58	-64.87	-63.55
Antarctica	Y4_5m	5	1.56	-64.87	-63.55
Antarctica	Y4_10m	10	1.55	-64.87	-63.55
Antarctica	Y5_5m	5	1.56	-64.87	-63.55
Antarctica	Y5_10m	10	1.55	-64.87	-63.55
Antarctica	P3_2m_110220	2	1.92	-62.63	-59.83
Antarctica	P3_2m_170220	2	1.75	-62.63	-59.83
Antarctica	P3_2m_280220	2	1.35	-62.63	-59.83
Antarctica	P3_30m_110220	30	1.80	-62.63	-59.83
Antarctica	P3_30m_170220	30	1.68	-62.63	-59.83
Antarctica	P3_30m_280220	30	1.20	-62.63	-59.83
Antarctica	P3_2m_30m_19	-	-	-62.63	-59.83
Antarctica	P3_2m_2019	2	1.32	-62.63	-59.83
Antarctica	P3_30m_2019	30	1.17	-62.63	-59.83
Antarctica	P3_2m_2018	2	1.18	-62.63	-59.83
Antarctica	P3_2m_2017	2	1.57	-62.63	-59.83
Antarctica	P3_2m_2016	2	-0.1	-62.63	-59.83

## Sheet: Samples and meta-omes
Location	Sample	Metavirome	Metagenome
		(< 0.2 µm)	(0.2 – 3 µm)
			(0.2 – 150 µm)*
Patagonia	1_5m	+	+
	3_5m	+	+
	6_8m	+	+
	7_13m	+	+
	8_7m	+	+
	11_5m	+	+
	11_25m	+	+
	38_5m	+	+
	38_25m	+	+
	44_5m	+	+
	54_5m	+	+
	59_9m	+	+
	60_5m	+	+
	60_24m	+	+
	71_5m	+	+
	Oce4_5m	+	+
	Oce4_36m	+	+
Antarctica	Y1_5m_10m	+	+
	Y3_5m_10m	+	+
	Y4_5m_10m	+	+
	Y5_5m_10m	+	+
	P3_2m_110220	+	+
	P3_2m_170220	+	+
	P3_2m_280220	+	+
	P3_30m_110220	+	+
	P3_30m_170220	+	+
	P3_30m_280220	+	+
	P3_2m_30m_19	+
	P3_2m_2019		+ *
	P3_30m_2019		+ *
	P3_2m_2018		+ *
	P3_2m_2017		+ *
	P3_2m_2016	+	+ *
	Total	29	32

## Sheet: Sequencing and assembly stats
	Metaviromes					Metagenomes
	Overall. N = 29	Antarctica. N = 12	Patagonia. N = 17			Overall. N = 32	Antarctica. N = 15	Patagonia. N = 17
Raw reads (x 10E6)	21.5 x 2	19.9 x 2;	22.6 x 2;		Raw reads (x 10E6)	35.6 x 2;	37.9 x 2;	35.5 x 2;
	(11.8 x 2 –25.9 x 2)	(11.8 x 2 - 24.8 x 2)	(18.3 x 2 - 25.9 x 2)			(14.9 x 2 – 47.1 x 2)	(35.8 x 2 – 42.1 x 2)	(14.9 x 2 - 47.1 x 2)
Filtered reads (x 10E6)	18.5 x 2	16.9 x 2;	19.6 x 2;		Filtered reads (x 10E6)	28.9 x 2;	31.0 x 2;	27.6 x 2;
	(5.5 x 2 –22.6 x 2)	(5.5 x 2 - 21.6 x 2)	(16.3 x 2 - 22.6 x 2)			(7.3x 2 – 40.2 x 2)	(29.5 x 2 – 33.9 x 2)	(7.3 x 2 – 40.2 x 2)
Total contigs (> 1kb)	44,031;	26,413;	56,467;		Total contigs (> 1kb)	91,553;	78,571;	103,008;
	(6,371 – 87,338)	(6,371 – 43,492)	(31,053 – 87,338)			(22,591 – 150,332)	(22,591 – 133,585)	(62,572 – 150,332)
Contigs > 5kb	2879;	1.954;	3.532;		Contigs > 5kb	6,750;	5,213;	8,106;
	(328 – 5,730)	(328 – 3,258)	(1,500 – 5,730)			(1,696 – 14,188)	(1,696 – 7,445)	(3,214 – 14,188)
Contigs > 10kb	813;	551;	997;		Contigs > 10kb	2,437;	1,935;	2,879;
	(97 – 1,567)	(97 - 894)	(392 – 1,567)			(570 – 5,271)	(570 – 2,762)	(777 – 5,271)
Mean; (Range)					Mean; (Range)
