# Supplementary material for: Adaptation strategies of giant viruses to low-temperature marine ecosystems
Source: ISME J. 2024 Aug 23;18(1):wrae162. doi: 10.1093/ismejo/wrae162 (PMC11512752; doi:10.1093/ismejo/wrae162)
Supplement: TableS2_aug_wrae162 [file tables2_aug_wrae162.xlsx]

## Sheet: Nucleocyto_MAGs_genome_features
MAG_id	GC content (%)	MAG size (Mb)	Max contig size (bp)	Min contig size (bp)	Number of contigs	N50	Number of contigs > 5kb	MAG source	Source type	UNI56	SFII	RNAPL	PolB	TFIIB	TopoII	A32	VLTF3	GVOGs(7) unique counts	GVOGs(7) total counts	GVOGs(7) completeness factor	MCP	RNAPS	Realm	Phylum	Class	Order	Family_Linking_to_GVDB	Family_manual	Subfamily_manual
ANT_P3_2m_110220_gi-53	26.71	0.257383	20701	5030	29	10030	29	Antarctica	Metagenome	3	1	1	0	0	1	1	0	4	4	0.571428571428571	0	1	Varidnaviria	Nucleocytoviricota	Megaviricetes	Imitervirales	IM_01	Mesomimiviridae	meso_4
ANT_P3_2m_110220_gi-56	21	0.431039	21989	5005	41	11423	41	Antarctica	Metagenome	3	1	1	1	0	1	1	1	6	6	0.857142857142857	7	1	Varidnaviria	Nucleocytoviricota	Megaviricetes	Imitervirales	IM_01	Mesomimiviridae	meso_4
ANT_P3_2m_110220_gi-73	47.6	0.222383	32120	6473	12	27160	12	Antarctica	Metagenome	0	1	0	1	2	1	1	1	6	7	0.857142857142857	1	1	Varidnaviria	Nucleocytoviricota	Megaviricetes	Algavirales	AG_04	alga_1	Raphidovirinae
ANT_P3_2m_110220_gi-85	32.73	0.123653	42855	5041	6	34289	6	Antarctica	Metagenome	0	1	0	1	1	1	1	1	6	6	0.857142857142857	1	0	Varidnaviria	Nucleocytoviricota	Megaviricetes	Algavirales	AG_04	alga_1	Raphidovirinae
ANT_P3_2m_170220_gi-49	26.37	0.400132	30534	5085	40	10340	40	Antarctica	Metagenome	3	0	1	0	0	2	2	1	4	6	0.571428571428571	2	0	Varidnaviria	Nucleocytoviricota	Megaviricetes	Imitervirales	IM_01	Mesomimiviridae	meso_4
ANT_P3_2m_170220_gi-76	38.84	0.305447	69156	6384	9	43952	9	Antarctica	Metagenome	0	1	0	1	0	1	1	1	5	5	0.714285714285714	0	2	Varidnaviria	Nucleocytoviricota	Megaviricetes	Pandoravirales		Phaeovirinae
ANT_P3_2m_170220_gi-9	35.63	0.103212	11079	5564	12	8568	12	Antarctica	Metagenome	1	1	0	1	1	1	0	0	4	4	0.571428571428571	0	0	Varidnaviria	Nucleocytoviricota	Megaviricetes	Imitervirales	IM_01	Mesomimiviridae	meso_4
ANT_P3_2m_2016_gi-25	20.19	0.372343	21517	5143	42	9098	42	Antarctica	Metagenome	2	1	0	1	1	1	0	0	4	4	0.571428571428571	5	0	Varidnaviria	Nucleocytoviricota	Megaviricetes	Imitervirales	IM_06	Mesomimiviridae	meso_5
ANT_P3_2m_2016_gi-30	36.06	0.279768	135990	5518	4	103379	4	Antarctica	Metagenome	2	1	1	1	1	1	1	1	7	7	1	2	2	Varidnaviria	Nucleocytoviricota	Megaviricetes	Imitervirales	IM_01	Mesomimiviridae	meso_4
ANT_P3_2m_2016_gi-44	22.4	0.159438	21931	5291	16	10521	16	Antarctica	Metagenome	1	0	0	0	1	0	1	1	3	3	0.428571428571428	1	2	Varidnaviria	Nucleocytoviricota	Megaviricetes	Imitervirales	IM_01	Mesomimiviridae	meso_4
ANT_P3_2m_2017_gi-25	31.86	0.125163	47089	6741	6	27828	6	Antarctica	Metagenome	0	1	0	1	1	1	1	1	6	6	0.857142857142857	0	2	Varidnaviria	Nucleocytoviricota	Megaviricetes	Algavirales	AG_04	alga_1	Raphidovirinae
ANT_P3_2m_2017_gi-3	31.73	0.413245	70462	16551	13	34362	13	Antarctica	Metagenome	3	1	1	1	1	1	2	1	7	8	1	2	0	Varidnaviria	Nucleocytoviricota	Megaviricetes	Imitervirales	IM_01	Mesomimiviridae	meso_4
ANT_P3_2m_2018_gi-12	31.37	0.338434	55785	5168	21	18105	21	Antarctica	Metagenome	3	2	1	1	1	1	1	1	7	8	1	2	2	Varidnaviria	Nucleocytoviricota	Megaviricetes	Imitervirales	IM_01	Mesomimiviridae	meso_4
ANT_P3_2m_280220_gi-43	33.76	0.678479	105438	7452	23	31274	23	Antarctica	Metagenome	3	2	2	2	2	2	1	2	7	13	1	4	2	Varidnaviria	Nucleocytoviricota	Megaviricetes	Imitervirales	IM_01	Mesomimiviridae	meso_4
ANT_P3_2m_280220_gi-50	24.71	0.433916	55948	5084	21	33950	21	Antarctica	Metagenome	3	1	1	1	1	1	1	1	7	7	1	4	4	Varidnaviria	Nucleocytoviricota	Megaviricetes	Imitervirales	IM_12	Mesomimiviridae	meso_5
ANT_P3_30m_110220_gi-12	34.18	0.106544	13962	5730	12	9228	12	Antarctica	Metagenome	2	0	1	0	1	2	0	0	3	4	0.428571428571428	1	2	Varidnaviria	Nucleocytoviricota	Megaviricetes	Imitervirales	IM_01	Mesomimiviridae	meso_4
ANT_P3_30m_110220_gi-34	26.79	0.255682	22581	5319	27	9823	27	Antarctica	Metagenome	3	1	1	0	0	1	1	1	5	5	0.714285714285714	1	0	Varidnaviria	Nucleocytoviricota	Megaviricetes	Imitervirales	IM_01	Mesomimiviridae	meso_4
ANT_P3_30m_110220_gi-38	20.86	0.289478	24527	5153	33	8117	33	Antarctica	Metagenome	2	1	1	1	1	0	1	0	5	5	0.714285714285714	1	2	Varidnaviria	Nucleocytoviricota	Megaviricetes	Imitervirales	IM_01	Mesomimiviridae	meso_4
ANT_P3_30m_170220_gi-4	34.48	0.128132	23590	5357	13	9716	13	Antarctica	Metagenome	2	0	0	1	1	1	0	0	3	3	0.428571428571428	1	1	Varidnaviria	Nucleocytoviricota	Megaviricetes	Imitervirales	IM_01	Mesomimiviridae	meso_4
ANT_P3_30m_170220_gi-43	26.2	0.327966	34358	5043	31	11189	31	Antarctica	Metagenome	3	1	1	0	1	3	0	0	4	6	0.571428571428571	0	1	Varidnaviria	Nucleocytoviricota	Megaviricetes	Imitervirales	IM_01	Mesomimiviridae	meso_4
ANT_P3_30m_170220_gi-75	23.77	0.10052	21695	5076	11	9529	11	Antarctica	Metagenome	2	0	1	0	0	0	1	1	3	3	0.428571428571428	6	2	Varidnaviria	Nucleocytoviricota	Megaviricetes	Imitervirales	IM_01	Mesomimiviridae	meso_4
ANT_P3_30m_280220_gi-60	35.41	0.376782	81706	6161	12	53958	12	Antarctica	Metagenome	3	1	1	1	1	1	1	1	7	7	1	2	1	Varidnaviria	Nucleocytoviricota	Megaviricetes	Imitervirales	IM_01	Mesomimiviridae	meso_4
ANT_P3_30m_280220_gi-73	39.53	0.080686	24645	5114	6	17228	6	Antarctica	Metagenome	0	1	0	1	1	1	1	1	6	6	0.857142857142857	4	2	Varidnaviria	Nucleocytoviricota	Megaviricetes	Algavirales	AG_01	alga_2	Prasinovirinae
ANT_P3_30m_280220_gi-91	37.74	0.120427	44565	12429	4	38833	4	Antarctica	Metagenome	0	1	0	1	2	1	1	0	5	6	0.714285714285714	0	0	Varidnaviria	Nucleocytoviricota	Megaviricetes	Algavirales	AG_04	alga_1	Raphidovirinae
ANT_Y1_5m_10m_gi-64	26.88	0.332386	22884	5103	33	10631	33	Antarctica	Metagenome	3	0	1	1	1	1	1	1	6	6	0.857142857142857	1	0	Varidnaviria	Nucleocytoviricota	Megaviricetes	Imitervirales	IM_01	Mesomimiviridae	meso_4
ANT_Y4_5m_10m_gi-39	29.44	0.178612	17699	5046	24	6865	24	Antarctica	Metagenome	2	0	1	1	1	1	1	2	6	7	0.857142857142857	4	1	Varidnaviria	Nucleocytoviricota	Megaviricetes	Imitervirales	IM_01	Mesomimiviridae	meso_4
ANT_Y4_5m_10m_vir-32	39.9	0.090625	21729	5582	9	12899	9	Antarctica	Metavirome	0	2	0	1	0	1	1	1	5	6	0.714285714285714	6	3	Varidnaviria	Nucleocytoviricota	Megaviricetes	Algavirales	AG_01	alga_2	Prasinovirinae
ANT_Y5_5m_10m_gi-16	42.66	0.216621	30201	5708	18	14504	18	Antarctica	Metagenome	2	0	0	1	1	1	1	1	5	5	0.714285714285714	2	0	Varidnaviria	Nucleocytoviricota	Megaviricetes	Imitervirales	IM_01	Mesomimiviridae	meso_4
ANT_Y5_5m_10m_gi-21	23.19	0.237146	15928	5043	32	7771	32	Antarctica	Metagenome	2	0	1	1	1	0	1	0	4	4	0.571428571428571	4	2	Varidnaviria	Nucleocytoviricota	Megaviricetes	Imitervirales	IM_01	Mesomimiviridae	meso_4
ANT_Y5_5m_10m_gi-33	29.59	0.352336	33098	5022	29	14033	29	Antarctica	Metagenome	3	1	1	1	1	1	0	0	5	5	0.714285714285714	0	1	Varidnaviria	Nucleocytoviricota	Megaviricetes	Imitervirales	IM_01	Mesomimiviridae	meso_4
ANT_Y5_5m_10m_vir-21	39.98	0.116568	16931	5036	12	9805	12	Antarctica	Metavirome	0	2	0	1	1	1	1	1	6	7	0.857142857142857	8	2	Varidnaviria	Nucleocytoviricota	Megaviricetes	Algavirales	AG_01	alga_2	Prasinovirinae
PAT_1_5m_vir-16	39.17	0.112399	17801	5587	11	12339	11	Patagonia	Metavirome	0	2	0	2	2	2	1	1	6	10	0.857142857142857	6	0	Varidnaviria	Nucleocytoviricota	Megaviricetes	Algavirales	AG_01	alga_2	Prasinovirinae
PAT_11_25m_gi-109	34.42	0.109803	29410	5568	8	18811	8	Patagonia	Metagenome	0	2	0	1	0	0	1	1	4	5	0.571428571428571	7	0	Varidnaviria	Nucleocytoviricota	Megaviricetes	Algavirales	AG_01	alga_2	Prasinovirinae
PAT_11_25m_gi-12	35.3	0.053013	37614	15399	2	37614	2	Patagonia	Metagenome	0	1	0	1	1	1	0	0	4	4	0.571428571428571	2	0	Varidnaviria	Nucleocytoviricota	Megaviricetes	Algavirales	AG_01	alga_2	Prasinovirinae
PAT_11_25m_gi-18	41.06	0.060004	18311	6953	5	17619	5	Patagonia	Metagenome	0	2	0	1	0	1	1	0	4	5	0.571428571428571	5	0	Varidnaviria	Nucleocytoviricota	Megaviricetes	Algavirales	AG_01	alga_2	Prasinovirinae
PAT_11_25m_gi-20	27.9	0.247298	26647	5188	31	7935	31	Patagonia	Metagenome	2	1	0	1	1	1	1	1	6	6	0.857142857142857	0	0	Varidnaviria	Nucleocytoviricota	Megaviricetes	Imitervirales	IM_01	Mesomimiviridae	meso_4
PAT_11_25m_gi-21	48.13	0.183342	50162	10332	6	36888	6	Patagonia	Metagenome	0	1	0	1	1	1	1	1	6	6	0.857142857142857	9	3	Varidnaviria	Nucleocytoviricota	Megaviricetes	Algavirales	AG_01	alga_2	Prasinovirinae
PAT_11_25m_gi-27	39.54	0.097843	27201	5236	9	11251	9	Patagonia	Metagenome	0	0	0	2	1	2	1	2	5	8	0.714285714285714	8	0	Varidnaviria	Nucleocytoviricota	Megaviricetes	Algavirales	AG_01	alga_2	Prasinovirinae
PAT_11_25m_gi-3	28.87	0.376651	15628	5024	46	8550	46	Patagonia	Metagenome	3	1	2	2	1	1	1	1	7	9	1	2	0	Varidnaviria	Nucleocytoviricota	Megaviricetes	Imitervirales	IM_01	Mesomimiviridae	meso_4
PAT_11_25m_gi-44	39.54	0.104705	16268	6345	10	12742	10	Patagonia	Metagenome	0	2	0	2	1	1	1	0	5	7	0.714285714285714	8	2	Varidnaviria	Nucleocytoviricota	Megaviricetes	Algavirales	AG_01	alga_2	Prasinovirinae
PAT_11_25m_gi-49	40.55	0.06837	11186	5437	8	9372	8	Patagonia	Metagenome	0	1	0	1	1	0	1	1	5	5	0.714285714285714	3	0	Varidnaviria	Nucleocytoviricota	Megaviricetes	Algavirales	AG_01	alga_2	Prasinovirinae
PAT_11_25m_gi-78	26.73	0.471136	45336	5071	34	18411	34	Patagonia	Metagenome	3	0	1	2	1	1	1	1	6	7	0.857142857142857	2	0	Varidnaviria	Nucleocytoviricota	Megaviricetes	Imitervirales	IM_01	Mesomimiviridae	meso_4
PAT_11_25m_gi-92	30.99	0.102848	19140	8003	8	15420	8	Patagonia	Metagenome	0	0	0	1	2	1	1	1	5	6	0.714285714285714	4	3	Varidnaviria	Nucleocytoviricota	Megaviricetes	Algavirales	AG_01	alga_2	Prasinovirinae
PAT_11_25m_vir-141	41.64	0.128762	12779	5191	15	9429	15	Patagonia	Metavirome	0	2	0	2	1	1	1	1	6	8	0.857142857142857	10	0	Varidnaviria	Nucleocytoviricota	Megaviricetes	Algavirales	AG_01	alga_2	Prasinovirinae
PAT_11_25m_vir-148	39.1	0.176327	18946	5096	19	9235	19	Patagonia	Metavirome	0	2	0	1	2	2	1	1	6	9	0.857142857142857	8	0	Varidnaviria	Nucleocytoviricota	Megaviricetes	Algavirales	AG_01	alga_2	Prasinovirinae
PAT_11_25m_vir-50	39.13	0.113395	35792	6135	7	23797	7	Patagonia	Metavirome	0	0	0	1	1	1	1	1	5	5	0.714285714285714	5	0	Varidnaviria	Nucleocytoviricota	Megaviricetes	Algavirales	AG_01	alga_2	Prasinovirinae
PAT_11_25m_vir-94	38.4	0.095895	18256	5017	11	8597	11	Patagonia	Metavirome	0	1	0	1	1	1	0	1	5	5	0.714285714285714	3	0	Varidnaviria	Nucleocytoviricota	Megaviricetes	Algavirales	AG_01	alga_2	Prasinovirinae
PAT_11_5m_gi-45	40.19	0.059643	13464	5712	6	12657	6	Patagonia	Metagenome	0	0	0	2	0	2	0	1	3	5	0.428571428571428	5	0	Varidnaviria	Nucleocytoviricota	Megaviricetes	Algavirales	AG_01	alga_2	Prasinovirinae
PAT_11_5m_vir-31	38.22	0.133215	22983	5623	11	14387	11	Patagonia	Metavirome	0	1	0	1	1	1	1	1	6	6	0.857142857142857	5	0	Varidnaviria	Nucleocytoviricota	Megaviricetes	Algavirales	AG_01	alga_2	Prasinovirinae
PAT_11_5m_vir-44	39.81	0.097126	20279	5118	12	7010	12	Patagonia	Metavirome	0	2	0	1	1	1	1	1	6	7	0.857142857142857	5	0	Varidnaviria	Nucleocytoviricota	Megaviricetes	Algavirales	AG_01	alga_2	Prasinovirinae
PAT_3_5m_gi-83	25.69	0.542499	78024	5208	37	18117	37	Patagonia	Metagenome	3	1	1	1	1	2	1	1	7	8	1	2	0	Varidnaviria	Nucleocytoviricota	Megaviricetes	Imitervirales	IM_12	Mesomimiviridae	meso_5
PAT_3_5m_vir-103	39.08	0.262414	47923	5847	18	17179	18	Patagonia	Metavirome	0	2	0	2	2	2	2	2	6	12	0.857142857142857	11	2	Varidnaviria	Nucleocytoviricota	Megaviricetes	Algavirales	AG_01	alga_2	Prasinovirinae
PAT_3_5m_vir-14	39.29	0.303633	48725	5064	24	14118	24	Patagonia	Metavirome	0	3	0	2	3	2	3	3	6	16	0.857142857142857	16	0	Varidnaviria	Nucleocytoviricota	Megaviricetes	Algavirales	AG_01	alga_2	Prasinovirinae
PAT_3_5m_vir-61	40.32	0.075316	9402	5011	10	8510	10	Patagonia	Metavirome	0	1	0	1	0	0	1	0	3	3	0.428571428571428	5	0	Varidnaviria	Nucleocytoviricota	Megaviricetes	Algavirales	AG_01	alga_2	Prasinovirinae
PAT_38_25m_gi-39	30.79	0.524447	52428	5608	27	27363	27	Patagonia	Metagenome	3	1	1	1	1	1	1	1	7	7	1	12	0	Varidnaviria	Nucleocytoviricota	Megaviricetes	Imitervirales	IM_08_fixed	Mesomimiviridae	meso_3
PAT_38_25m_gi-62	48.1	0.142564	19536	6323	13	12596	13	Patagonia	Metagenome	0	1	0	1	1	1	1	0	5	5	0.714285714285714	1	1	Varidnaviria	Nucleocytoviricota	Megaviricetes	Algavirales	AG_04	alga_1	Raphidovirinae
PAT_44_5m_gi-7	28.72	0.62779	27177	5236	57	12761	57	Patagonia	Metagenome	3	1	2	2	0	1	1	2	6	9	0.857142857142857	20	0	Varidnaviria	Nucleocytoviricota	Megaviricetes	Imitervirales	IM_08_fixed	Mesomimiviridae	meso_3
PAT_54_5m_gi-110	32.14	0.268892	19996	5022	28	11199	28	Patagonia	Metagenome	2	1	1	1	1	1	0	1	6	6	0.857142857142857	2	3	Varidnaviria	Nucleocytoviricota	Megaviricetes	Imitervirales	IM_01	Mesomimiviridae	meso_4
PAT_54_5m_gi-132	32.36	0.324592	25794	5067	35	10044	35	Patagonia	Metagenome	2	2	2	1	1	1	1	0	6	8	0.857142857142857	1	2	Varidnaviria	Nucleocytoviricota	Megaviricetes	Imitervirales	IM_01	Mesomimiviridae	meso_4
PAT_54_5m_gi-138	31.57	0.382616	186505	16745	5	67767	5	Patagonia	Metagenome	3	1	1	1	1	1	1	1	7	7	1	2	3	Varidnaviria	Nucleocytoviricota	Megaviricetes	Imitervirales	IM_01	Mesomimiviridae	meso_4
PAT_54_5m_gi-146	26.19	0.294463	15734	5164	35	7807	35	Patagonia	Metagenome	3	0	1	0	0	1	1	1	4	4	0.571428571428571	1	2	Varidnaviria	Nucleocytoviricota	Megaviricetes	Imitervirales	IM_01	Mesomimiviridae	meso_4
PAT_54_5m_gi-31	39.23	0.100695	15009	5744	11	8815	11	Patagonia	Metagenome	1	0	0	0	1	0	1	1	3	3	0.428571428571428	2	1	Varidnaviria	Nucleocytoviricota	Megaviricetes	Imitervirales	IM_01	Mesomimiviridae	meso_4
PAT_54_5m_gi-32	39.61	0.132497	20914	6149	11	15086	11	Patagonia	Metagenome	0	2	0	1	1	1	1	1	6	7	0.857142857142857	7	1	Varidnaviria	Nucleocytoviricota	Megaviricetes	Algavirales	AG_01	alga_2	Prasinovirinae
PAT_54_5m_gi-45	45.75	0.228623	26266	5076	19	15397	19	Patagonia	Metagenome	1	0	0	0	0	1	1	1	3	3	0.428571428571428	1	0	Varidnaviria	Nucleocytoviricota	Megaviricetes	Imitervirales	IM_01	Mesomimiviridae	meso_4
PAT_54_5m_gi-6	31.01	0.398438	57309	5764	22	24554	22	Patagonia	Metagenome	3	1	2	1	1	1	1	1	7	8	1	2	1	Varidnaviria	Nucleocytoviricota	Megaviricetes	Imitervirales	IM_01	Mesomimiviridae	meso_4
PAT_54_5m_vir-20	39.82	0.053925	12065	6950	6	9590	6	Patagonia	Metavirome	0	2	0	1	1	0	1	0	4	5	0.571428571428571	6	2	Varidnaviria	Nucleocytoviricota	Megaviricetes	Algavirales	AG_01	alga_2	Prasinovirinae
PAT_59_9m_gi-24	28.86	0.300835	17372	5052	38	7716	38	Patagonia	Metagenome	3	0	2	1	0	1	1	1	5	6	0.714285714285714	5	0	Varidnaviria	Nucleocytoviricota	Megaviricetes	Imitervirales	IM_08_fixed	Mesomimiviridae	meso_3
PAT_59_9m_gi-54	36.5	0.263389	44160	5109	13	30458	13	Patagonia	Metagenome	2	1	0	0	1	1	1	1	5	5	0.714285714285714	2	1	Varidnaviria	Nucleocytoviricota	Megaviricetes	Imitervirales	IM_01	Mesomimiviridae	meso_4
PAT_6_8m_gi-123	35.29	0.059688	12763	5467	7	9454	7	Patagonia	Metagenome	0	0	0	1	1	1	1	0	4	4	0.571428571428571	2	1	Varidnaviria	Nucleocytoviricota	Megaviricetes	Algavirales	AG_01	alga_2	Prasinovirinae
PAT_6_8m_gi-17	33.7	0.252145	31677	5012	19	13342	19	Patagonia	Metagenome	2	1	3	1	0	1	1	1	6	8	0.857142857142857	1	0	Varidnaviria	Nucleocytoviricota	Megaviricetes	Imitervirales	IM_01	Mesomimiviridae	meso_4
PAT_6_8m_gi-24	23.42	0.443	29301	5213	33	18365	33	Patagonia	Metagenome	2	0	1	2	1	1	0	0	4	5	0.571428571428571	2	2	Varidnaviria	Nucleocytoviricota	Megaviricetes	Imitervirales	IM_12	Mesomimiviridae	meso_5
PAT_6_8m_gi-31	40.13	0.051301	12282	8328	5	10721	5	Patagonia	Metagenome	0	1	0	1	1	1	1	1	6	6	0.857142857142857	4	2	Varidnaviria	Nucleocytoviricota	Megaviricetes	Algavirales	AG_01	alga_2	Prasinovirinae
PAT_6_8m_gi-5	27.22	0.505551	19349	5014	59	9271	59	Patagonia	Metagenome	3	1	2	3	1	3	2	1	7	13	1	2	0	Varidnaviria	Nucleocytoviricota	Megaviricetes	Imitervirales	IM_01	Mesomimiviridae	meso_4
PAT_6_8m_gi-88	40.11	0.091262	28645	5569	9	10193	9	Patagonia	Metagenome	0	0	0	2	0	2	0	2	3	6	0.428571428571428	3	3	Varidnaviria	Nucleocytoviricota	Megaviricetes	Algavirales	AG_01	alga_2	Prasinovirinae
PAT_6_8m_vir-11	38.01	0.103567	31865	5134	9	11825	9	Patagonia	Metavirome	0	1	0	1	1	0	1	1	5	5	0.714285714285714	5	0	Varidnaviria	Nucleocytoviricota	Megaviricetes	Algavirales	AG_01	alga_2	Prasinovirinae
PAT_6_8m_vir-34	39.86	0.08047	25099	5147	8	16413	8	Patagonia	Metavirome	0	1	0	1	1	1	1	1	6	6	0.857142857142857	5	0	Varidnaviria	Nucleocytoviricota	Megaviricetes	Algavirales	AG_01	alga_2	Prasinovirinae
PAT_6_8m_vir-45	40.63	0.054634	11417	5399	6	9529	6	Patagonia	Metavirome	0	1	0	1	0	0	1	0	3	3	0.428571428571428	4	0	Varidnaviria	Nucleocytoviricota	Megaviricetes	Algavirales	AG_01	alga_2	Prasinovirinae
PAT_60_24m_gi-131	24.7	0.257272	17158	5031	31	8020	31	Patagonia	Metagenome	2	0	1	2	0	0	0	1	3	4	0.428571428571428	1	0	Varidnaviria	Nucleocytoviricota	Megaviricetes	Imitervirales	IM_01	Mesomimiviridae	meso_4
PAT_60_5m_gi-114	24.71	0.308126	38908	5141	28	12076	28	Patagonia	Metagenome	3	0	1	1	0	1	0	1	4	4	0.571428571428571	1	0	Varidnaviria	Nucleocytoviricota	Megaviricetes	Imitervirales	IM_01	Mesomimiviridae	meso_4
PAT_60_5m_gi-61	32.39	0.14049	99679	5586	4	99679	4	Patagonia	Metagenome	0	1	0	1	1	1	1	1	6	6	0.857142857142857	0	2	Varidnaviria	Nucleocytoviricota	Megaviricetes	Algavirales	AG_04	alga_1	Raphidovirinae
PAT_7_13m_gi-13	35.04	0.231192	36987	5250	19	15051	19	Patagonia	Metagenome	1	1	0	1	1	1	0	0	4	4	0.571428571428571	1	0	Varidnaviria	Nucleocytoviricota	Megaviricetes	Imitervirales	IM_01	Mesomimiviridae	meso_4
PAT_7_13m_gi-38	35.51	0.076226	45113	6002	4	45113	4	Patagonia	Metagenome	0	1	0	1	0	1	0	1	4	4	0.571428571428571	5	0	Varidnaviria	Nucleocytoviricota	Megaviricetes	Algavirales	AG_01	alga_2	Prasinovirinae
PAT_7_13m_gi-69	40.53	0.061963	12287	5027	8	8182	8	Patagonia	Metagenome	0	0	0	1	0	1	0	1	3	3	0.428571428571428	5	0	Varidnaviria	Nucleocytoviricota	Megaviricetes	Algavirales	AG_01	alga_2	Prasinovirinae
PAT_7_13m_gi-91	34.18	0.39768	40263	5164	26	25037	26	Patagonia	Metagenome	2	1	0	1	1	1	1	0	5	5	0.714285714285714	1	0	Varidnaviria	Nucleocytoviricota	Megaviricetes	Imitervirales	IM_01	Mesomimiviridae	meso_4
PAT_7_13m_vir-25	40.32	0.055027	18599	5455	6	12902	6	Patagonia	Metavirome	0	1	0	1	0	1	1	1	5	5	0.714285714285714	6	2	Varidnaviria	Nucleocytoviricota	Megaviricetes	Algavirales	AG_01	alga_2	Prasinovirinae
PAT_7_13m_vir-54	43.15	0.148785	51553	5786	7	35834	7	Patagonia	Metavirome	0	2	0	0	0	0	1	1	3	4	0.428571428571428	6	0	Varidnaviria	Nucleocytoviricota	Megaviricetes	Algavirales	AG_01	alga_2	Prasinovirinae
PAT_7_13m_vir-87	39.05	0.262315	29703	5239	22	13676	22	Patagonia	Metavirome	0	2	0	1	2	2	3	2	6	12	0.857142857142857	8	0	Varidnaviria	Nucleocytoviricota	Megaviricetes	Algavirales	AG_01	alga_2	Prasinovirinae
PAT_8_7m_gi-30	39.74	0.16636	29993	5252	15	10787	15	Patagonia	Metagenome	0	0	0	1	2	2	2	2	5	9	0.714285714285714	11	0	Varidnaviria	Nucleocytoviricota	Megaviricetes	Algavirales	AG_01	alga_2	Prasinovirinae
PAT_8_7m_vir-103	36.96	0.182315	160256	9282	3	160256	3	Patagonia	Metavirome	0	2	0	1	1	1	1	1	6	7	0.857142857142857	7	0	Varidnaviria	Nucleocytoviricota	Megaviricetes	Algavirales	AG_01	alga_2	Prasinovirinae
PAT_8_7m_vir-129	38.69	0.076264	20443	5844	8	8353	8	Patagonia	Metavirome	0	1	0	1	0	1	1	0	4	4	0.571428571428571	2	0	Varidnaviria	Nucleocytoviricota	Megaviricetes	Algavirales	AG_01	alga_2	Prasinovirinae
PAT_8_7m_vir-130	33.71	0.198931	41118	5103	13	27595	13	Patagonia	Metavirome	0	1	0	1	2	0	1	1	5	6	0.714285714285714	7	0	Varidnaviria	Nucleocytoviricota	Megaviricetes	Algavirales	AG_01	alga_2	Prasinovirinae
PAT_8_7m_vir-132	42.55	0.158578	98029	16114	4	98029	4	Patagonia	Metavirome	0	0	0	1	1	1	1	1	5	5	0.714285714285714	6	0	Varidnaviria	Nucleocytoviricota	Megaviricetes	Algavirales	AG_01	alga_2	Prasinovirinae
PAT_8_7m_vir-44	38.92	0.088535	19322	5112	9	12164	9	Patagonia	Metavirome	0	1	0	0	1	0	1	1	4	4	0.571428571428571	5	0	Varidnaviria	Nucleocytoviricota	Megaviricetes	Algavirales	AG_01	alga_2	Prasinovirinae
PAT_8_7m_vir-63	40.8	0.083193	63641	5150	4	63641	4	Patagonia	Metavirome	0	1	0	0	0	0	2	1	3	4	0.428571428571428	5	0	Varidnaviria	Nucleocytoviricota	Megaviricetes	Algavirales	AG_01	alga_2	Prasinovirinae
PAT_oce4_5m_gi-107	25.36	0.673379	22161	5011	76	9504	76	Patagonia	Metagenome	3	2	1	2	1	2	2	1	7	11	1	2	0	Varidnaviria	Nucleocytoviricota	Megaviricetes	Imitervirales	IM_01	Mesomimiviridae	meso_4
PAT_oce4_5m_gi-39	23.77	0.531973	13432	5034	72	7443	72	Patagonia	Metagenome	3	1	0	1	1	1	1	1	6	6	0.857142857142857	6	4	Varidnaviria	Nucleocytoviricota	Megaviricetes	Imitervirales	IM_16	Mimiviridae	mimi_4
PAT_oce4_5m_gi-6	31.38	0.370989	78339	5085	16	30192	16	Patagonia	Metagenome	3	2	1	1	1	1	1	1	7	8	1	2	2	Varidnaviria	Nucleocytoviricota	Megaviricetes	Imitervirales	IM_03	Mesomimiviridae	meso_6
PAT_oce4_5m_gi-74	27.62	0.082684	10807	5124	12	6444	12	Patagonia	Metagenome	0	0	0	0	1	0	1	1	3	3	0.428571428571428	0	2	Varidnaviria	Nucleocytoviricota	Megaviricetes	Imitervirales	IM_01	Mesomimiviridae	meso_4

## Sheet: Mirus_MAGs_genome_features
MAG_id	GC content (%)	MAG size (Mb)	Max contig size (bp)	Min contig size (bp)	Number of contigs	N50	Number of contigs > 5kb	MAG source	Source type	MCP_MR (OG0000014)	Portal (OG0000019)	Triplex2 (OG0000020)	Triplex1 (OG0000030)	Maturation (OG0000040)	DNApolB	RNAP-a_all	RNAP-b_all	TFIIS	Phylum	Order	Class	Family_linked_to_GVDB
PAT_44_5m_gi-53	42.66	0.201525	24075.0	5415.0	19.0	11394.0	19.0	Patagonia	Metagenome	1.0	1.0	1.0	1.0	1.0	2.0	2.0	1.0	1.0	Mirusviricota	MR_02	MR_02	MR_02
ANT_P3_30m_280220_gi-41	43.19	0.239765	39969.0	6547.0	18.0	13482.0	18.0	Antarctica	Metagenome	1.0	1.0	1.0	1.0	0.0	3.0	0.0	0.0	1.0	Mirusviricota	MR_02	MR_02	MR_02
ANT_P3_2m_2018_gi-28	43.79	0.589094	118059.0	10340.0	11.0	95578.0	11.0	Antarctica	Metagenome	1.0	1.0	1.0	1.0	1.0	1.0	1.0	1.0	1.0	Mirusviricota	MR_02	MR_02	MR_02
ANT_P3_30m_280220_gi-69	38.55	0.190645	18224.0	5591.0	20.0	11109.0	20.0	Antarctica	Metagenome	1.0	1.0	0.0	0.0	1.0	0.0	1.0	0.0	1.0	Mirusviricota	MR_02	MR_02	MR_02
PAT_59_9m_gi-39	36.17	0.26931	23506.0	5743.0	22.0	14230.0	22.0	Patagonia	Metagenome	1.0	1.0	1.0	1.0	1.0	0.0	3.0	3.0	0.0	Mirusviricota	MR_02	MR_02	MR_02
PAT_11_5m_gi-25	40.49	0.196589	21649.0	5317.0	18.0	12572.0	18.0	Patagonia	Metagenome	1.0	1.0	1.0	1.0	1.0	1.0	1.0	1.0	1.0	Mirusviricota	MR_01	MR_01	MR_01
ANT_P3_2m_2018_gi-8	38.26	0.244139	21859.0	5195.0	23.0	11086.0	23.0	Antarctica	Metagenome	1.0	1.0	1.0	1.0	1.0	1.0	2.0	0.0	0.0	Mirusviricota	MR_02	MR_02	MR_02
PAT_38_5m_gi-33	36.04	0.246227	20643.0	5299.0	25.0	10292.0	25.0	Patagonia	Metagenome	0.0	1.0	1.0	2.0	1.0	0.0	1.0	2.0	0.0	Mirusviricota	MR_02	MR_02	MR_02
PAT_11_25m_gi-24	36.6	0.431428	32300.0	5038.0	38.0	12378.0	38.0	Patagonia	Metagenome	1.0	1.0	1.0	1.0	1.0	0.0	1.0	1.0	1.0	Mirusviricota	MR_02	MR_02	MR_02
PAT_71_5m_gi-64	52.06	0.099458	11418.0	5401.0	12.0	9421.0	12.0	Patagonia	Metagenome	0.0	1.0	0.0	0.0	0.0	0.0	0.0	1.0	0.0	Mirusviricota	MR_02	MR_02	MR_02
PAT_59_9m_gi-18	52.06	0.095477	14509.0	6462.0	11.0	8697.0	11.0	Patagonia	Metagenome	1.0	0.0	1.0	1.0	1.0	1.0	0.0	1.0	0.0	Mirusviricota	MR_02	MR_02	MR_02
PAT_59_9m_gi-55	50.4	0.109616	54234.0	9433.0	5.0	17375.0	5.0	Patagonia	Metagenome	2.0	1.0	0.0	0.0	1.0	1.0	1.0	1.0	1.0	Mirusviricota	MR_06	MR_06	MR_06
