# Supplementary material for: Adaptation strategies of giant viruses to low-temperature marine ecosystems
Source: ISME J. 2024 Aug 23;18(1):wrae162. doi: 10.1093/ismejo/wrae162 (PMC11512752; doi:10.1093/ismejo/wrae162)
Supplement: TableS3_aug_wrae162 [file tables3_aug_wrae162.xlsx]

## Sheet: Sheet1
Metagenome_id	Temperature	Location	Source
ERR599104	-1.22021	Antarctica	TARA
ERR599121	-1.22021	Antarctica	TARA
ERR599090	-0.24831	Antarctica	TARA
ERR599176	-0.24831	Antarctica	TARA
ANT_P3_30m_280220_gi	1.2	Antarctica	This study
ANT_P3_2m_280220_gi	1.35	Antarctica	This study
ANT_Y5_5m_10m_gi	1.56	Antarctica	This study
ANT_Y1_5m_10m_gi	1.56	Antarctica	This study
ANT_Y4_5m_10m_gi	1.56	Antarctica	This study
ANT_Y3_5m_10m_gi	1.6	Antarctica	This study
ANT_P3_30m_170220_gi	1.68	Antarctica	This study
ANT_P3_2m_170220_gi	1.75	Antarctica	This study
ERR598945	1.78521	Antarctica	TARA
ERR599059	1.78521	Antarctica	TARA
ANT_P3_30m_110220_gi	1.8	Antarctica	This study
ANT_P3_2m_110220_gi	1.92	Antarctica	This study
ERR3589589	-1.38681	Arctic	TARA
ERR3589569	-1.37181	Arctic	TARA
ERR3589558	-1.33296	Arctic	TARA
ERR3589559	-0.6748	Arctic	TARA
ERR3589571	-0.5528	Arctic	TARA
ERR3589577	-0.52721	Arctic	TARA
ERR3589572	-0.409335	Arctic	TARA
ERR3589554	0.45479	Arctic	TARA
ERR3589579	0.48081	Arctic	TARA
ERR3589566	0.57511	Arctic	TARA
ERR3589590	0.65329	Arctic	TARA
ERR3589581	0.67649	Arctic	TARA
ERR3589580	0.91581	Arctic	TARA
ERR3589555	1.02441	Arctic	TARA
ERR3589556	1.5589	Arctic	TARA
ERR3589561	1.83622	Arctic	TARA
ERR3589568	2.45601	Arctic	TARA
ERR3589575	2.52591	Arctic	TARA
ERR3589565	2.63811	Arctic	TARA
ERR3589576	2.87271	Arctic	TARA
ERR3589586	2.9311	Arctic	TARA
ERR3589557	3.9083	Arctic	TARA
ERR3589582	5.3895	Arctic	TARA
ERR3589588	5.58309	Arctic	TARA
ERR3589564	8.06549	Arctic	TARA
ERR3589592	8.59281	Arctic	TARA
PAT_38_25m_gi	3.88	Patagonia	This study
PAT_71_5m_gi	4.93	Patagonia	This study
PAT_60_5m_gi	6.13	Patagonia	This study
PAT_60_24m_gi	6.14	Patagonia	This study
PAT_54_5m_gi	6.48	Patagonia	This study
PAT_59_9m_gi	6.873	Patagonia	This study
PAT_38_5m_gi	7.058	Patagonia	This study
PAT_oce4_36m_gi	7.47	Patagonia	This study
PAT_oce4_5m_gi	7.51	Patagonia	This study
PAT_44_5m_gi	7.54	Patagonia	This study
PAT_6_8m_gi	8.98	Patagonia	This study
PAT_8_7m_gi	9.03	Patagonia	This study
PAT_7_13m_gi	9.3	Patagonia	This study
PAT_11_25m_gi	9.53	Patagonia	This study
PAT_3_5m_gi	9.71	Patagonia	This study
PAT_11_5m_gi	10.17	Patagonia	This study
PAT_1_5m_gi	10.43	Patagonia	This study
ERR599027	9.5575	Temperate	TARA
ERR599122	9.5575	Temperate	TARA
ERR598983	10.3657	Temperate	TARA
ERR599009	10.5915	Temperate	TARA
ERR599035	10.5915	Temperate	TARA
ERR3589583	11.1518	Temperate	TARA
ERR3589591	11.5264	Temperate	TARA
ERR599078	13.4076	Temperate	TARA
ERR599081	13.5677	Temperate	TARA
ERR599113	13.5677	Temperate	TARA
ERR598987	14.0011	Temperate	TARA
ERR599070	14.0011	Temperate	TARA
ERR599099	14.0011	Temperate	TARA
ERR599147	14.0011	Temperate	TARA
ERR315859	15.0156	Temperate	TARA
ERR315860	15.0156	Temperate	TARA
ERR598994	15.5329	Temperate	TARA
ERR599144	15.5329	Temperate	TARA
ERR598995	15.8199	Temperate	TARA
ERR598965	15.9626	Temperate	TARA
ERR598982	15.9648	Temperate	TARA
ERR599107	15.9648	Temperate	TARA
ERR315856	16.2057	Temperate	TARA
ERR598973	16.2319	Temperate	TARA
ERR599068	16.2319	Temperate	TARA
ERR599173	16.2319	Temperate	TARA
ERR594315	16.2532	Temperate	TARA
ERR594329	16.2532	Temperate	TARA
ERR598942	16.415	Temperate	TARA
ERR599094	16.4848	Temperate	TARA
ERR599153	16.4848	Temperate	TARA
ERR599017	16.5847	Temperate	TARA
ERR599056	16.5847	Temperate	TARA
ERR599103	16.5847	Temperate	TARA
ERR599129	16.7169	Temperate	TARA
ERR599171	16.7169	Temperate	TARA
ERR599174	16.7169	Temperate	TARA
ERR598986	16.8121	Temperate	TARA
ERR598976	17.0632	Temperate	TARA
ERR599064	17.3143	Temperate	TARA
ERR315858	17.322	Temperate	TARA
ERR315861	17.322	Temperate	TARA
ERR599073	17.6951	Temperate	TARA
ERR599092	17.6951	Temperate	TARA
ERR599052	17.7757	Temperate	TARA
ERR598996	17.8158	Temperate	TARA
ERR599046	17.8678	Temperate	TARA
ERR599101	17.8678	Temperate	TARA
ERR599170	17.9126	Temperate	TARA
ERR598950	18.1035	Temperate	TARA
ERR599095	18.1035	Temperate	TARA
ERR599087	18.3579	Temperate	TARA
ERR598951	18.6266	Temperate	TARA
ERR599043	18.6266	Temperate	TARA
ERR318618	18.7692	Temperate	TARA
ERR318619	18.7692	Temperate	TARA
ERR318620	18.7692	Temperate	TARA
ERR318621	18.7692	Temperate	TARA
ERR598963	18.8619	Temperate	TARA
ERR599042	19.3201	Temperate	TARA
ERR599079	19.3201	Temperate	TARA
ERR598962	19.3756	Temperate	TARA
ERR599007	19.3756	Temperate	TARA
ERR599168	19.3756	Temperate	TARA
ERR599135	19.6279	Temperate	TARA
ERR599165	19.6279	Temperate	TARA
ERR598968	19.7044	Temperate	TARA
ERR598990	19.7194	Temperate	TARA
ERR599018	19.7194	Temperate	TARA
ERR599110	19.7194	Temperate	TARA
ERR598979	19.7285	Temperate	TARA
ERR599146	19.7285	Temperate	TARA
ERR599014	19.956	Temperate	TARA
ERR599123	20.1159	Temperate	TARA
ERR315862	20.1835	Temperate	TARA
ERR315863	20.1835	Temperate	TARA
ERR599006	20.2636	Temperate	TARA
ERR599022	20.2636	Temperate	TARA
ERR599100	20.7451	Temperate	TARA
ERR598957	20.7935	Temperate	TARA
ERR598961	21.1455	Temperate	TARA
ERR598993	21.155	Temperate	TARA
ERR599140	21.155	Temperate	TARA
ERR598955	21.4807	Temperate	TARA
ERR599003	21.4807	Temperate	TARA
ERR598972	21.6113	Temperate	TARA
ERR599023	21.6113	Temperate	TARA
ERR599025	21.6113	Temperate	TARA
ERR599133	21.7034	Temperate	TARA
ERR599137	21.7034	Temperate	TARA
ERR599050	21.7179	Temperate	TARA
ERR598970	21.97	Temperate	TARA
ERR599088	21.97	Temperate	TARA
ERR599150	21.97	Temperate	TARA
ERR598969	22.485	Temperate	TARA
ERR599106	22.485	Temperate	TARA
ERR599040	22.5015	Temperate	TARA
ERR599148	22.5015	Temperate	TARA
ERR599039	23.4157	Temperate	TARA
ERR599077	23.6804	Temperate	TARA
ERR598948	24.0573	Temperate	TARA
ERR599136	24.0624	Temperate	TARA
ERR599012	24.1303	Temperate	TARA
ERR599061	24.2262	Temperate	TARA
ERR599097	24.2262	Temperate	TARA
ERR599010	24.242	Temperate	TARA
ERR599126	24.242	Temperate	TARA
ERR598967	24.2547	Temperate	TARA
ERR599024	24.3789	Temperate	TARA
ERR598984	24.5235	Temperate	TARA
ERR599105	24.5235	Temperate	TARA
ERR594288	24.5392	Temperate	TARA
ERR594316	24.5392	Temperate	TARA
ERR594317	24.5392	Temperate	TARA
ERR598952	24.619	Temperate	TARA
ERR599065	24.619	Temperate	TARA
ERR599108	24.619	Temperate	TARA
ERR599142	24.687	Temperate	TARA
ERR598954	24.6933	Temperate	TARA
ERR599041	24.8048	Temperate	TARA
ERR599116	24.8048	Temperate	TARA
ERR599155	24.8048	Temperate	TARA
ERR315857	24.8818	Temperate	TARA
ERR599093	24.9899	Temperate	TARA
ERR599120	24.9899	Temperate	TARA
ERR599026	25.2455	Temperate	TARA
ERR599063	25.3485	Temperate	TARA
ERR599163	25.3485	Temperate	TARA
ERR599169	25.3485	Temperate	TARA
ERR599002	25.4537	Temperate	TARA
ERR599016	25.4537	Temperate	TARA
ERR598974	25.4566	Temperate	TARA
ERR599028	25.4566	Temperate	TARA
ERR598949	25.5977	Temperate	TARA
ERR599082	25.5977	Temperate	TARA
ERR598966	25.8846	Temperate	TARA
ERR599143	25.8846	Temperate	TARA
ERR598943	25.9396	Temperate	TARA
ERR598978	25.9396	Temperate	TARA
ERR599049	25.9515	Temperate	TARA
ERR599134	25.9515	Temperate	TARA
ERR599013	26.1277	Temperate	TARA
ERR599130	26.1277	Temperate	TARA
ERR599102	26.1531	Temperate	TARA
ERR599158	26.1531	Temperate	TARA
ERR598959	26.4142	Temperate	TARA
ERR598991	26.4142	Temperate	TARA
ERR599058	26.4548	Temperate	TARA
ERR598989	26.5181	Temperate	TARA
ERR599069	26.519	Temperate	TARA
ERR599080	26.519	Temperate	TARA
ERR599036	26.519	Temperate	TARA
ERR599151	26.519	Temperate	TARA
ERR598997	26.6216	Temperate	TARA
ERR599118	26.6216	Temperate	TARA
ERR598975	26.6558	Temperate	TARA
ERR599111	26.6558	Temperate	TARA
ERR599032	26.6591	Temperate	TARA
ERR598977	26.6792	Temperate	TARA
ERR599053	26.6792	Temperate	TARA
ERR599038	26.7228	Temperate	TARA
ERR599030	26.7562	Temperate	TARA
ERR599057	27.0921	Temperate	TARA
ERR588857	27.1214	Temperate	TARA
ERR599066	27.2175	Temperate	TARA
ERR599091	27.2175	Temperate	TARA
ERR599114	27.2175	Temperate	TARA
ERR599119	27.2175	Temperate	TARA
ERR598992	27.2325	Temperate	TARA
ERR599160	27.2722	Temperate	TARA
ERR599162	27.4039	Temperate	TARA
ERR599098	27.4268	Temperate	TARA
ERR599139	27.4268	Temperate	TARA
ERR599011	28.1049	Temperate	TARA
ERR599074	28.1049	Temperate	TARA
ERR599029	28.2503	Temperate	TARA
ERR599019	29.0834	Temperate	TARA
ERR599138	29.0834	Temperate	TARA
ERR599045	29.9299	Temperate	TARA
ERR599054	29.9299	Temperate	TARA
ERR599075	29.9908	Temperate	TARA
ERR599141	29.9908	Temperate	TARA
