# Supplementary material for: Adaptation strategies of giant viruses to low-temperature marine ecosystems
Source: ISME J. 2024 Aug 23;18(1):wrae162. doi: 10.1093/ismejo/wrae162 (PMC11512752; doi:10.1093/ismejo/wrae162)
Supplement: TableS4_aug_wrae162 [file tables4_aug_wrae162.xlsx]

## Sheet: Mirus_MAGs_KOs
Ratio_ANT_TEMP	Ratio_ARC_TEMP	Ratio_PAT_TEMP	knum	definition
1	1	1	K00720	ceramide glucosyltransferase
1	1	1	K23341	erlin
1	1	NA	K01001	UDP-N-acetylglucosamine--dolichyl-phosphate N-acetylglucosaminephosphotransferase
1	1	NA	K08057	calreticulin
1	1	1	K10297	F-box protein 11
1	1	1	K20074	PPM family protein phosphatase
1	1	NA	K17506	protein phosphatase 1L
1	1	NA	K10716	voltage-gated potassium channel
1	1	1	K12132	eukaryotic-like serine/threonine-protein kinase
1	1	NA	K07126	uncharacterized protein
1	1	1	K07313	serine/threonine protein phosphatase 1
1	1	NA	K21517	Poxviridae nucleoside triphosphatase I
1	1	1	K07917	Ras-related protein Rab-30
1	1	NA	K14763	H/ACA ribonucleoprotein complex non-core subunit NAF1
1	1	NA	K07910	Ras-related protein Rab-18
1	1	NA	K20777	exonuclease 3'-5' domain-containing protein 2
1	1	NA	K07151	dolichyl-diphosphooligosaccharide---protein glycosyltransferase
1	1	NA	K00948	ribose-phosphate pyrophosphokinase
1	1	1	K21734	sphingolipid 8-(E/Z)-desaturase
1	1	NA	K01156	type III restriction enzyme
1	1	NA	K17392	insulin-like growth factor 2 mRNA-binding protein 2
NA	1	1	K01091	phosphoglycolate phosphatase
NA	1	1	K06051	delta
1	1	NA	K15486	serine/threonine-protein kinase LegK1
1	1	NA	K04550	low-density lipoprotein receptor-related protein 1 (alpha-2-macroglobulin receptor)
NA	1	1	K18764	nocturnin
1	1	NA	K12162	ubiquitin-fold modifier 1
NA	1	1	K25458	radial spoke head protein 10B
1	1	NA	K18716	nucleoporin NUP42
1	NA	1	K03094	S-phase kinase-associated protein 1
NA	1	NA	K07238	zinc transporter, ZIP family
NA	1	NA	K07179	RIO kinase 2
NA	1	NA	K20828	zinc finger protein 143/76
NA	1	NA	K03413	two-component system, chemotaxis family, chemotaxis protein CheY
NA	1	NA	K23168	protein MPAN
NA	1	NA	K02074	zinc/manganese transport system ATP-binding protein
NA	1	NA	K08491	syntaxin 17
NA	1	NA	K03013	DNA-directed RNA polymerases I, II, and III subunit RPABC1
1	NA	NA	K19375	HSPB1-associated protein 1
1	NA	NA	K01841	phosphoenolpyruvate phosphomutase
NA	NA	1	K25085	prespore-specific protein A
0.972	0.956	0.975	K21525	Escherichia phage endonuclease I
0.945	0.956	0.966	K01372	bleomycin hydrolase
0.972	0.949	0.951	K00806	undecaprenyl diphosphate synthase
0.977	0.956	0	K13448	calcium-binding protein CML
0.962	0.949	0.951	K01230	mannosyl-oligosaccharide alpha-1,2-mannosidase
0.962	0.902	0.906	K24924	receptor-associated protein of the synapse
0.945	0.925	0	K10956	protein transport protein S
0.895	0.939	0	K02183	calmodulin
0.945	0.902	0.828	K03478	chitin disaccharide deacetylase
0.928	0.902	0.906	K10802	high mobility group protein B1
0.926	0.914	0.702	K22544	deoxynucleoside triphosphate triphosphohydrolase SAMHD1
0.928	0.915	0	K21916	BTB/POZ domain-containing protein KCTD6
0.945	0.885	0.828	K23544	serine incorporator 1
0.919	0.911	0.762	K19305	deuterolysin
0.895	0.902	0.906	K15697	E3 ubiquitin-protein ligase RNF114
0.962	0.86	0	K10859	DNA oxidative demethylase
0.926	0.908	0.702	K04575	amyotrophic lateral sclerosis 2 protein
0.928	0.86	0.906	K03555	DNA mismatch repair protein MutS
0.928	0.86	0.906	K00733	xylosylprotein 4-beta-galactosyltransferase
0.926	0.892	0.702	K07893	Ras-related protein Rab-6A
0.919	0.878	0.865	K21922	BTB/POZ domain-containing protein KCTD21
0.895	0.86	0.906	K23901	calumenin
0.895	0.902	0	K22063	iron-sulfur cluster assembly 1
0.895	0.86	0.906	K23468	calsequestrin 1
0.922	0.829	0.85	K03581	exodeoxyribonuclease V alpha subunit
0.919	0.804	0.865	K08851	TP53 regulating kinase and related kinases
0.895	0.837	0.865	K01971	bifunctional non-homologous end joining protein LigD
0.863	0.841	0.876	K08516	synaptobrevin homolog YKT6
0.893	0.858	0.702	K14724	solute carrier family 9 (sodium/hydrogen exchanger), member 8
0.945	0.755	0	K05516	curved DNA-binding protein
0	0.86	0.906	K15261	poly ADP-ribose] polymerase 10/14/15
0.895	0.86	0	K02204	homoserine kinase type II
0.945	0.755	0	K15904	bifunctional N6-L-threonylcarbamoyladenine synthase / protein kinase Bud32
0	0.755	0.951	K00968	choline-phosphate cytidylyltransferase
0.895	0.86	0	K22305	phosphoserine phosphatase
0.881	0.821	0.781	K15689	E3 ubiquitin-protein ligase NEURL3
0.91	0.752	0.791	K15281	solute carrier family 35, member D1/2/3
0.81	0.822	0.828	K24175	MFS transporter, MFS domain-containing protein family, molybdate-anion transporter
0.895	0.822	0	K15634	2,3-bisphosphoglycerate-dependent phosphoglycerate mutase
0.895	0.822	0	K00252	glutaryl-CoA dehydrogenase
0.81	0.822	0.828	K00894	ethanolamine kinase
0.81	0.606	0.935	K07252	dolichyldiphosphatase
0.81	0.606	0.935	K15712	E3 ubiquitin-protein ligase TTC3
0.807	0.791	0.876	K15502	serine/threonine-protein phosphatase 6 regulatory ankyrin repeat subunit A
0.74	0.86	0	K07897	Ras-related protein Rab-7A
0.74	0.804	0.865	K17199	Ras and EF-hand domain-containing protein
0.895	0.755	0.762	K03124	transcription initiation factor TFIIB
0.893	0.791	0	K09490	endoplasmic reticulum chaperone BiP
0.863	0.791	0.702	K02599	Notch 1
0.807	0.841	0	K24068	multiple epidermal growth factor-like domains protein 10/11
0.894	0.752	0.654	K24660	high mobility group protein 20A
0.871	0.752	0.791	K01626	3-deoxy-7-phosphoheptulonate synthase
0.843	0.794	0.721	K22733	magnesium transporter
0.879	0.796	0	K15235	josephin
0	0.86	0	K13836	circumsporozoite protein
0	0.86	0	K22278	peptidoglycan-N-acetylglucosamine deacetylase
0	0.86	0	K10857	exodeoxyribonuclease X
0.945	0	0	K05531	mannan polymerase II complex MNN10 subunit
0	0.86	0	K08310	dihydroneopterin triphosphate diphosphatase
0.81	0.606	0.906	K03462	nicotinamide phosphoribosyltransferase
0.81	0.755	0.828	K16681	protein crumbs
0.828	0.796	0.576	K05925	mRNA m6A methyltransferase catalytic subunit
0.871	0.708	0.791	K25628	T-complex protein 11
0.807	0.819	0	K05888	L-gulono-1,4-lactone dehydrogenase
0.841	0.753	0.704	K08991	crossover junction endonuclease MUS81
0.784	0.753	0.803	K07114	Ca-activated chloride channel homolog
0.821	0.768	0.633	K15488	E3 ubiquitin-protein ligase LubX
0.771	0.708	0.85	K01166	ribonuclease T2
0.851	0.755	0	K18953	factor associated with neutral sphingomyelinase activation
0	0.755	0.865	K02206	cyclin-dependent kinase 2
0.74	0.672	0.865	K20168	TBC1 domain family member 15
0.851	0.755	0	K20176	small G protein signaling modulator 3
0.808	0.752	0.613	K13884	macrophage receptor with collagenous structure
0.849	0.669	0.76	K03236	translation initiation factor 1A
0.835	0.645	0.791	K06188	aquaporin Z
0.754	0.734	0.721	K24469	sushi, von Willebrand factor type A, EGF and pentraxin domain-containing protein 1
0.895	0.606	0	K15259	poly ADP-ribose] polymerase 7/11/12/13
0.81	0.755	0	K16462	centrosomal protein CEP164
0.81	0.755	0	K22068	iron-sulfur cluster assembly enzyme ISCU, mitochondrial
0.895	0.606	0	K09654	beta-1,3-N-acetylgalactosaminyltransferase 2
0.757	0.719	0.667	K03145	transcription elongation factor S-II
0.798	0.67	0.717	K22848	diacylglycerol O-acyltransferase 2, plant
0.627	0.708	0.791	K14379	tartrate-resistant acid phosphatase type 5
0.514	0.753	0.704	K07176	putative serine/threonine protein kinase
0.851	0.672	0	K12031	tripartite motif-containing protein 65
0.851	0.506	0.762	K13346	peroxin-10
0.74	0.506	0.865	K08136	testican
0.738	0.629	0.809	K12198	charged multivesicular body protein 5
0.767	0.704	0.553	K11495	histone H3-like centromeric protein A
0.784	0.685	0.576	K08286	protein-serine/threonine kinase
0.784	0.662	0.576	K26048	Escherichia phage exonuclease subunit 1
0.707	0.566	0.803	K03059	DNA-directed RNA polymerase subunit P
0.772	0.504	0.76	K00287	dihydrofolate reductase
0.895	0	0	K10325	ankyrin repeat and SOCS box protein 3
0.895	0	0	K07461	putative endonuclease
0	0.755	0	K11855	ubiquitin carboxyl-terminal hydrolase 36/42
0.851	0	0.762	K01711	GDPmannose 4,6-dehydratase
0.627	0.377	0.85	K04984	transient receptor potential cation channel subfamily A member 1
0.584	0.336	0.76	K06694	26S proteasome non-ATPase regulatory subunit 10
0.76	0.432	0	K06505	CD74 antigen
0	0.336	0.76	K11982	E3 ubiquitin-protein ligase RNF115/126
0.76	0	0	K10268	F-box and leucine-rich repeat protein 2/20

## Sheet: Nucleocyto_MAGs_KOs
Ratio_ANT_TEMP	Ratio_ARC_TEMP	Ratio_PAT_TEMP	knum	definition
1	1	NA	K25895	protease Do-like 1, chloroplastic
NA	1	1	K12236	transcriptional repressor NF-X1
1	NA	1	K17262	tubulin-specific chaperone B
NA	1	NA	K07133	uncharacterized protein
1	NA	1	K00259	alanine dehydrogenase
1	1	NA	K03743	nicotinamide-nucleotide amidase
NA	1	1	K16297	serine carboxypeptidase-like clade II
NA	1	1	K03696	ATP-dependent Clp protease ATP-binding subunit ClpC
NA	1	1	K02088	cyclin-dependent kinase 3
1	1	NA	K01133	choline-sulfatase
1	NA	1	K24294	glutaredoxin domain-contaning cysteine-rich protein 2
1	1	NA	K11838	ubiquitin carboxyl-terminal hydrolase 7
NA	1	1	K06639	cell division cycle 14
1	1	1	K10494	zinc finger and BTB domain-containing protein 7
1	1	NA	K20883	O55-antigen biosynthesis alpha-1,2-colitosyltransferase
NA	1	1	K02575	MFS transporter, NNP family, nitrate/nitrite transporter
1	1	NA	K05157	tumor necrosis factor receptor superfamily member 21
NA	1	1	K19533	synaptonemal complex protein 1
NA	1	NA	K24852	zinc finger protein 341
1	1	NA	K07497	putative transposase
1	1	NA	K00710	polypeptide N-acetylgalactosaminyltransferase
NA	1	NA	K02216	serine/threonine-protein kinase CHEK1
1	1	NA	K16957	L-cystine transport system substrate-binding protein
1	NA	1	K10798	poly ADP-ribose] polymerase 2/3/4
NA	1	NA	K22909	zinc finger CCCH domain-containing protein 13
NA	1	NA	K11434	type I protein arginine methyltransferase
NA	1	NA	K08310	dihydroneopterin triphosphate diphosphatase
1	NA	1	K17103	CDP-diacylglycerol---serine O-phosphatidyltransferase
NA	1	1	K23686	glycosyltransferase AglE
NA	1	1	K01120	3',5'-cyclic-nucleotide phosphodiesterase
NA	NA	1	K06484	integrin alpha 5
NA	NA	1	K17261	adenylyl cyclase-associated protein
1	1	NA	K24135	MORC family CW-type zinc finger protein
NA	1	1	K25766	kojibiose hydrolase
NA	1	1	K01810	glucose-6-phosphate isomerase
NA	NA	1	K04073	acetaldehyde dehydrogenase
NA	NA	1	K11366	ubiquitin carboxyl-terminal hydrolase 22/27/51
NA	1	NA	K01011	thiosulfate/3-mercaptopyruvate sulfurtransferase
NA	NA	1	K06882	uncharacterized protein
NA	1	NA	K17501	protein phosphatase 1E
NA	NA	1	K12991	rhamnosyltransferase
NA	NA	1	K12685	subtilase-type serine protease
NA	NA	1	K20537	mitogen-activated protein kinase 7/14
NA	NA	1	K16490	spindle and centriole-associated protein 1
NA	NA	1	K01102	pyruvate dehydrogenase phosphatase
NA	1	NA	K26413	delphilin
NA	1	NA	K16290	xylem cysteine proteinase
NA	1	NA	K07579	putative methylase
NA	NA	1	K23376	staphyloferrin B biosynthesis citrate synthase
NA	NA	1	K12962	undecaprenyl phosphate-alpha-L-ara4N flippase subunit ArnE
NA	1	NA	K04449	transcription factor jun-D
NA	1	NA	K07449	similar to archaeal holliday junction resolvase and Mrr protein
NA	1	NA	K00542	guanidinoacetate N-methyltransferase
NA	1	NA	K11684	bromodomain-containing factor 1
NA	1	NA	K13466	EIX receptor 1/2
NA	1	NA	K06117	glycerol-1-phosphatase
NA	1	NA	K06112	membrane-associated guanylate kinase-related
NA	1	NA	K24307	5-N-acetyl-7-N-(D-alanyl)-legionaminic acid cytidylyltransferase
NA	1	NA	K24780	lateral signaling target protein 2
NA	1	NA	K19031	cell migration-inducing and hyaluronan-binding protein
NA	1	NA	K14688	solute carrier family 30 (zinc transporter), member 1
NA	1	NA	K20843	hydroxyproline O-galactosyltransferase 2/3/4/5/6
NA	1	NA	K14573	nucleolar protein 4
NA	1	NA	K21543	transcription factor CRZ1
NA	1	NA	K01286	D-alanyl-D-alanine carboxypeptidase
NA	1	NA	K24291	2-(trimethylamino)ethyl]phosphonate dioxygenase
NA	1	NA	K16602	tubulin polyglutamylase TTLL5
NA	1	NA	K25347	Orthonairovirus RNA-dependent RNA polymerase L
NA	1	NA	K06909	phage terminase large subunit
NA	1	NA	K15913	UDP-N-acetylbacillosamine N-acetyltransferase
NA	1	NA	K00653	chromodomain protein Y
NA	1	NA	K10651	tripartite motif-containing protein 21
1	NA	NA	K06921	uncharacterized protein
1	NA	NA	K02583	tumor necrosis factor receptor superfamily member 16
1	NA	NA	K09458	3-oxoacyl-acyl-carrier-protein] synthase II
1	NA	NA	K08153	MFS transporter, DHA1 family, multidrug resistance protein
1	NA	NA	K02101	sugar-phosphatase
1	NA	NA	K08621	a disintegrin and metalloproteinase with thrombospondin motifs 6
1	NA	NA	K04249	thyrotropin receptor
1	NA	NA	K05656	ATP-binding cassette, subfamily B (MDR/TAP), member 9
1	NA	NA	K05200	glutamate receptor 4
NA	NA	1	K12998	glucosyltransferase
0.932	0.769	0.981	K16904	dCTP diphosphatase
0.87	0.897	0.909	K08838	serine/threonine-protein kinase 24/25/MST4
0.69	0.69	0.959	K00007	D-arabinitol 4-dehydrogenase
0	0.93	0	K06985	aspartyl protease family protein
0	0.87	0.938	K15521	D-inositol-3-phosphate glycosyltransferase
0.971	0.7	0	K08436	G protein-coupled receptor 152
0.941	0.816	0.833	K25796	plant-specific transcription factor YABBY family protein
0.781	0.635	0.95	K22761	DNA-directed primase/polymerase protein
0	0.917	0	K03698	3'-5' exoribonuclease
0.965	0.7	0	K10844	DNA excision repair protein ERCC-2
0	0.87	0.909	K11916	serine/threonine-protein kinase Stk1
0.745	0.333	0.953	K03542	photosystem II 22kDa protein
0.769	0.87	0.714	K10300	F-box protein, helicase, 18
0.932	0.812	0	K03827	putative acetyltransferase
0	0.897	0	K05888	L-gulono-1,4-lactone dehydrogenase
0	0.87	0.833	K01154	type I restriction enzyme, S subunit
0.965	0	0	K11275	histone H1/5
0	0.87	0.833	K01121	2',3'-cyclic-nucleotide 3'-phosphodiesterase
0	0.7	0.938	K10209	4,4'-diapophytoene desaturase
0	0.87	0.833	K09522	DnaJ homolog subfamily C member 2
0.872	0.769	0.833	K21131	GDP-4-dehydro-6-deoxy-alpha-D-mannose 3-dehydratase
0.769	0	0.938	K02639	ferredoxin
0.769	0.538	0.926	K15197	transcription factor IIIB 50 kDa subunit
0	0.87	0.625	K09514	DnaJ homolog subfamily B member 8
0.877	0.75	0.75	K08654	proprotein convertase subtilisin/kexin type 5
0.745	0.791	0.811	K19200	isopenicillin-N N-acyltransferase like protein
0.745	0	0.927	K00285	D-amino-acid dehydrogenase
0	0.87	0	K00232	acyl-CoA oxidase
0.872	0.684	0.833	K01791	UDP-N-acetylglucosamine 2-epimerase (non-hydrolysing)
0.91	0.538	0.833	K24427	spondin-1
0.91	0.538	0.833	K22870	zinc finger protein 423
0	0.7	0.909	K15108	solute carrier family 25 (mitochondrial thiamine pyrophosphate transporter), member 19
0	0.87	0	K07996	matrix metalloproteinase-16 (membrane-inserted)
0	0.87	0	K12158	ubiquitin-like protein Nedd8
0	0.87	0	K21442	ankyrin repeat domain-containing protein 54
0	0.87	0	K24070	poly ADP-ribose] polymerase 1
0	0.7	0.909	K18815	aminoglycoside 6'-N-acetyltransferase I
0	0.7	0.909	K02437	glycine cleavage system H protein
0	0	0.938	K19706	dihydroceramide fatty acyl 2-hydroxylase
0.87	0.812	0	K19882	O-palmitoleoyl-L-serine hydrolase
0	0.7	0.909	K21064	5-amino-6-(5-phospho-D-ribitylamino)uracil phosphatase
0	0.87	0	K12944	nucleoside triphosphatase
0	0.87	0	K15734	all-trans-retinol dehydrogenase (NAD+)
0.953	0	0	K19003	1,2-diacylglycerol 3-beta-glucosyltransferase
0.953	0	0	K05198	glutamate receptor 2
0.953	0	0	K10608	tripartite motif-containing protein 37
0.87	0.812	0	K10609	cullin 4
0.87	0	0.909	K20527	type IV secretion system protein TrbB
0.87	0.812	0	K20479	WASP homolog-associated protein with actin, membranes and microtubules
0.87	0.812	0	K07012	CRISPR-associated endonuclease/helicase Cas3
0.919	0.591	0.625	K05521	ADP-ribosyl-dinitrogen reductase] hydrolase
0.919	0.69	0	K07118	uncharacterized protein
0.82	0.786	0.625	K10652	tripartite motif-containing protein 25
0.897	0.588	0.763	K07494	putative transposase
0.932	0.538	0	K12031	tripartite motif-containing protein 65
0.872	0.769	0	K24515	inter-alpha-trypsin inhibitor heavy chain H5
0.91	0.538	0.714	K12897	transformer-2 protein
0	0.812	0.714	K13836	circumsporozoite protein
0.944	0	0	K10080	lectin, mannose-binding 1
0.769	0.769	0.714	K13509	lysophosphatidate acyltransferase
0	0.769	0.833	K11743	spermidine export protein MdtJ
0.857	0.757	0.469	K11991	tRNA(adenine34) deaminase
0.612	0.752	0.8	K07394	SM-20-related protein
0.5	0.785	0.75	K01166	ribonuclease T2
0.758	0.584	0.863	K01143	Enterobacteriaceae phage exonuclease
0.69	0.816	0	K21922	BTB/POZ domain-containing protein KCTD21
0.782	0.702	0.779	K12987	alpha-1,6-rhamnosyltransferase
0.774	0.793	0	K09583	protein disulfide-isomerase A5
0.864	0.652	0.652	K17462	putative AdoMet-dependent methyltransferase
0.57	0.418	0.886	K05967	uncharacterized protein
0	0.613	0.867	K01098	polynucleotide 5'-triphosphatase
0.625	0.769	0.556	K01613	phosphatidylserine decarboxylase
0.836	0.52	0.789	K26030	Escherichia phage deoxycytidylate deaminase
0	0.684	0.833	K16556	succinoglycan biosynthesis protein ExoM
0.769	0.769	0	K22759	coiled-coil-helix-coiled-coil-helix domain-containing protein 10
0.769	0.769	0	K00734	galactosylxylosylprotein 3-beta-galactosyltransferase
0.769	0.769	0	K22299	HTH-type transcriptional regulator, competence development regulator
0.769	0.769	0	K11211	3-deoxy-D-manno-octulosonic acid kinase
0	0.812	0	K20728	vegetative storage protein 2
0.872	0.684	0	K09540	translocation protein S
0.817	0.673	0.652	K21367	O86/O127-antigen biosynthesis alpha-1,2-fucosyltransferase
0.82	0.69	0.625	K01255	leucyl aminopeptidase
0.82	0.69	0.625	K17199	Ras and EF-hand domain-containing protein
0.82	0.743	0	K07466	replication factor A1
0	0.816	0	K19036	ATP-dependent RNA/DNA helicase IGHMBP2
0.69	0.786	0	K09005	uncharacterized protein
0	0.816	0	K21946	dual specificity phosphatase 6
0.503	0.632	0.827	K22685	DNA-dependent metalloprotease WSS1
0.573	0.604	0.831	K01971	bifunctional non-homologous end joining protein LigD
0	0	0.909	K01735	3-dehydroquinate synthase
0	0.812	0	K12023	tripartite motif-containing protein 47
0	0.812	0	K19004	processive 1,2-diacylglycerol beta-glycosyltransferase
0	0	0.909	K21071	ATP-dependent phosphofructokinase / diphosphate-dependent phosphofructokinase
0	0	0.909	K12821	pre-mRNA-processing factor 40
0	0	0.909	K22753	E3 ubiquitin-protein ligase RNF6
0.932	0	0	K23368	thyroid receptor-interacting protein 11
0.932	0	0	K14575	AAA family ATPase
0.932	0	0	K22401	transcription factor E4F1 / E3 ubiquitin-protein ligase
0.932	0	0	K02607	origin recognition complex subunit 5
0.932	0	0	K00627	pyruvate dehydrogenase E2 component (dihydrolipoamide acetyltransferase)
0	0.812	0	K00026	malate dehydrogenase
0	0.812	0	K13695	probable lipoprotein NlpC
0	0.812	0	K05384	bilin biosynthesis protein
0	0.812	0	K24514	inter-alpha-trypsin inhibitor heavy chain H4
0	0.812	0	K00466	tryptophan 2-monooxygenase
0	0.812	0	K15272	solute carrier family 35 (UDP-sugar transporter), member A1/2/3
0	0.812	0	K11981	E3 ubiquitin-protein ligase NRDP1
0	0.812	0	K11983	E3 ubiquitin-protein ligase RNF182
0	0.812	0	K26369	Iridoviridae putative DNA-directed RNA polymerase II subunit RPB2
0	0.812	0	K24047	espin
0	0.812	0	K05988	dextranase
0	0.812	0	K12888	heterogeneous nuclear ribonucleoprotein U
0	0.812	0	K10882	crossover junction endonuclease EME1
0	0.812	0	K01392	thimet oligopeptidase
0	0.812	0	K21162	enediyne biosynthesis protein E4
0	0.812	0	K16629	collagen type XXI alpha
0	0.812	0	K18234	virginiamycin A acetyltransferase
0	0.812	0	K19532	Delta14-sterol reductase (lamin-B receptor)
0	0.812	0	K13282	cyanophycinase
0	0.812	0	K08975	putative membrane protein
0	0.812	0	K12397	AP-3 complex subunit beta
0	0.812	0	K13279	peroxiredoxin 1
0	0.812	0	K03797	carboxyl-terminal processing protease
0.586	0.473	0.861	K12979	beta-hydroxylase
0.672	0.565	0.818	K00737	beta-1,4-mannosyl-glycoprotein beta-1,4-N-acetylglucosaminyltransferase
0.678	0.194	0.87	K12452	CDP-4-dehydro-6-deoxyglucose reductase, E1
0.872	0.52	0.556	K12212	intracellular multiplication protein IcmJ
0.777	0.653	0.632	K11830	transcription factor A, mitochondrial
0.813	0.65	0.517	K15115	solute carrier family 25 (mitochondrial folate transporter), member 32
0	0.531	0.854	K24358	collagen type XXVI alpha (EMI domain-containing protein 2)
0.641	0.76	0	K20899	guanylate-binding protein 1/3/4/7
0.901	0	0.625	K23516	xanthine dioxygenase
0.82	0.69	0	K14782	protein AATF/BFR2
0	0.69	0.769	K11276	nucleophosmin 1
0.777	0.694	0.423	K25988	Poxviridae DNA topoisomerase 1B
0.345	0.612	0.812	K12984	(heptosyl)LPS beta-1,4-glucosyltransferase
0.513	0.594	0.798	K03120	transcription initiation factor TFIID TATA-box-binding protein
0.435	0.752	0.366	K01951	GMP synthase (glutamine-hydrolysing)
0.593	0.623	0.751	K00987	mRNA guanylyltransferase
0.816	0.635	0.395	K09250	cellular nucleic acid-binding protein
0.877	0.394	0.429	K24686	AN1-type zinc finger protein 3
0.774	0.52	0.714	K05119	anaplastic lymphoma kinase
0	0.769	0	K22379	E3 ubiquitin-protein ligase RNFT1
0	0.625	0.789	K08806	proto-oncogene serine/threonine-protein kinase Pim-2
0.774	0.684	0	K08001	matrix metalloproteinase-23 (CA-MMP)
0	0.769	0	K00799	glutathione S-transferase
0	0.769	0	K03136	transcription initiation factor TFIIE subunit alpha
0	0.769	0	K21889	Bax inhibitor 1
0	0.769	0	K13165	splicing regulatory glutamine/lysine-rich protein 1
0	0.769	0	K19045	E3 ubiquitin-protein ligase BIG BROTHER and related proteins
0	0.769	0	K06296	spore germination protein KB
0.872	0.538	0	K11044	C3 family ADP-ribosyltransferase
0.872	0.538	0	K15732	RNA polymerase II subunit A C-terminal domain phosphatase
0.872	0	0.714	K03041	DNA-directed RNA polymerase subunit A'
0.769	0	0.833	K22483	transcriptional regulator HMO1
0.769	0	0.833	K11528	UDP-N-acetylglucosamine pyrophosphorylase
0.633	0.517	0.781	K06217	phosphate starvation-inducible protein PhoH and related proteins
0.816	0.635	0	K22068	iron-sulfur cluster assembly enzyme ISCU, mitochondrial
0	0.438	0.833	K09517	DnaJ homolog subfamily B member 11
0	0	0.87	K20437	validoxylamine A 7'-phosphate phosphatase
0	0.591	0.769	K26236	store-operated calcium entry regulator
0	0.591	0.769	K11717	cysteine desulfurase / selenocysteine lyase
0.576	0.257	0.827	K03465	thymidylate synthase (FAD)
0.816	0.535	0.395	K18263	adhesion G-protein coupled receptor V1
0.774	0.625	0	K07272	rhamnosyltransferase
0.804	0.565	0	K14201	clumping factor A
0.753	0.394	0.692	K24444	histone H3]-dimethyl/trimethyl-L-lysine36 demethylase
0.791	0.434	0.583	K08597	sentrin-specific protease 8
0.808	0.31	0.608	K22708	poly(ribitol-phosphate) beta-N-acetylglucosaminyltransferase
0.595	0.346	0.763	K03688	ubiquinone biosynthesis protein
0.813	0.481	0	K20283	golgin subfamily A member 4
0	0	0.843	K16381	31-O-methyltransferase
0.846	0.333	0	K00598	trans-aconitate 2-methyltransferase
0.238	0.34	0.789	K11835	ubiquitin carboxyl-terminal hydrolase 4/11
0.774	0.368	0.556	K24755	WD repeat-containing protein 76
0	0.368	0.789	K06558	macrophage scavenger receptor 1
0	0.438	0.769	K00801	farnesyl-diphosphate farnesyltransferase
0.69	0	0.769	K22244	regenerating islet-derived protein 4
0	0.438	0.769	K02030	polar amino acid transport system substrate-binding protein
0	0.438	0.769	K01771	1-phosphatidylinositol phosphodiesterase
0	0	0.833	K06476	integrin alpha 2B
0.82	0	0.625	K06128	lysophospholipase I
0.82	0.438	0	K13112	thyroid hormone receptor-associated protein 3
0.412	0.346	0.756	K11833	ubiquitin carboxyl-terminal hydrolase 2
0	0	0.833	K03573	DNA mismatch repair protein MutH
0	0	0.833	K10036	glutamine transport system substrate-binding protein
0	0	0.833	K23284	C1q-related factor
0	0	0.833	K18626	trichohyalin
0	0	0.833	K07128	uncharacterized protein
0.872	0	0	K01779	aspartate racemase
0.872	0	0	K10249	elongation of very long chain fatty acids protein 4
0.872	0	0	K19012	lymphatic vessel endothelial hyaluronan receptor 1
0.872	0	0	K13582	localization factor PodJL
0.872	0	0	K24489	fibronectin type III and SPRY domain-containing protein 1
0.759	0.333	0.536	K21737	acyl-lipid Delta6-acetylenase / acyl-lipid (9-3)-desaturase
0.769	0.377	0.411	K04427	mitogen-activated protein kinase kinase kinase 7
0	0.361	0.765	K18917	mycoredoxin
0.782	0.433	0	K17535	serine/threonine-protein kinase TNNI3K
0.799	0.241	0.423	K06320	spore maturation protein CgeB
0.588	0	0.763	K04367	proto-oncogene serine/threonine-protein kinase mos
0	0.333	0.763	K00760	hypoxanthine phosphoribosyltransferase
0.777	0.426	0	K16780	sjoegren syndrome nuclear autoantigen 1
0.759	0.435	0	K03298	drug/metabolite transporter, DME family
0.816	0.233	0	K06990	MEMO1 family protein
0	0	0.789	K15196	transcription factor IIIB 90 kDa subunit
0.774	0	0.556	K00034	glucose 1-dehydrogenase
0.774	0.368	0	K09533	DnaJ homolog subfamily C member 13
0.774	0.368	0	K08131	collagen type IX alpha
0	0	0.776	K00033	6-phosphogluconate dehydrogenase
0	0	0.769	K00606	3-methyl-2-oxobutanoate hydroxymethyltransferase
0	0	0.769	K12350	sphingomyelin phosphodiesterase
0	0	0.769	K18318	carbapenem biosynthesis protein, putative proline dehydrogenase
0	0	0.756	K00067	dTDP-4-dehydrorhamnose reductase
0.782	0	0	K01485	cytosine/creatinine deaminase
0.774	0	0	K01841	phosphoenolpyruvate phosphomutase
